# Supplementary material for: Cooperation Between the Inflammation and Coagulation Systems Promotes the Survival of Circulating Tumor Cells in Renal Cell Carcinoma Patients
Source: Front Oncol. 2019 Jun 17;9:504. doi: 10.3389/fonc.2019.00504 (PMC6590108; doi:10.3389/fonc.2019.00504)
Supplement: Supplementary file 2 [file Table_1.xlsx]

## Sheet: 工作表1
Table S1. Gene expression signatures of NETs and the coagulation cascade
Gene symbol	EntrezGeneID	description	type
MPO	4353	Myeloperoxidase	NETs
ELANE	1991	Elastase	NETs
MMP9	4318	Matrix Metallopeptidase 9	NETs
PAD4	23569	Peptidyl Arginine Deiminase 4	NETs
HMGB2	3148	High Mobility Group Box 2	NETs
HMGB1	3146	High Mobility Group Box 1	NETs
CTSG	1511	Cathepsin G	NETs
FGA	16223	Fibrinogen Alpha Chain	coagulation
FGB	16224	Fibrinogen Beta Chain	coagulation
FGG	16280	Fibrinogen Gamma Chain	coagulation
F2	15474	Thrombin	coagulation
F3 (also called TF)	15479	Tissue Factor	coagulation
F5	15480	Coagulation Factor V	coagulation
F7	15481	Coagulation Factor VII	coagulation
F8	15482	Coagulation Factor VIII	coagulation
VWF	55144	Von Willebrand Factor	coagulation
F9	15486	Coagulation Factor IX	coagulation
F10	15466	Coagulation Factor X	coagulation
F13A1	15472	Coagulation Factor XIII A Chain	coagulation
F13B	15473	Coagultion Factor XIII B Chain	coagulation
