# Supplementary material for: Cooperation Between the Inflammation and Coagulation Systems Promotes the Survival of Circulating Tumor Cells in Renal Cell Carcinoma Patients
Source: Front Oncol. 2019 Jun 17;9:504. doi: 10.3389/fonc.2019.00504 (PMC6590108; doi:10.3389/fonc.2019.00504)
Supplement: Supplementary file 3 [file Table_2.xlsx]

## Sheet: sheet1
Table S2. Genes positively correlated with the CTC count
Gene symbol	Pvalue	correlation coefficient
AC017116.11	0.0260681	0.484382
AC239811.1	0.045558	0.440679
ACOX1	0.0354371	0.461001
ACPP	0.030017	0.473829
ACTR10	0.0232027	0.492864
AGFG1	0.013609	0.529302
AGO4	0.0343277	0.463494
AGTPBP1	0.0488314	0.434862
AK4	0.0235144	0.491902
AL672296.1	0.0469189	0.438223
ANKRD34B	0.0256556	0.485556
ANLN	0.0134566	0.530032
ANPEP	0.0391307	0.453115
AP000350.4	0.0349275	0.462138
AP3S2	0.0417629	0.447843
APAF1	0.0236269	0.491557
APLP2	0.014989	0.522984
APMAP	0.0334067	0.465613
ARHGAP19	0.0255613	0.485826
ARHGAP29	0.0349662	0.462052
ARHGAP44	0.0149521	0.523146
ARHGEF40	0.0159498	0.518857
ARL3	0.0327427	0.467169
ARMC2	0.03858	0.454253
ASB9	0.00753587	0.56559
ATP11A	0.0431201	0.445225
ATP2C2	0.0204368	0.501884
ATP6AP2	0.0239637	0.490533
ATP8A2P2	0.0162284	0.517698
AURKB	0.0163302	0.517278
AZI2	0.0467302	0.43856
AZU1	0.0428935	0.445658
BDNF-AS	0.0167334	0.515637
BECN1	0.0304346	0.472779
BPI	0.0134433	0.530096
BST1	0.0440815	0.443409
BTBD3	0.0268285	0.482256
C14orf2	0.045087	0.441542
C17orf103	0.0480966	0.436141
C17orf53	0.0118722	0.538039
C19orf38	0.0479465	0.436404
C19orf59	0.00228286	0.628395
C1RL-AS1	0.0309208	0.47157
CACNA2D4	0.00987205	0.549498
CARHSP1	0.0407164	0.449907
CCDC13	0.0442116	0.443166
CCDC153	0.0192004	0.506235
CD14	0.00918193	0.553894
CD163	0.0424994	0.446415
CD302	0.0481283	0.436085
CD93	0.0470852	0.437926
CEACAM6	0.0452162	0.441305
CEACAM8	0.0482273	0.435912
CEBPD	0.0246176	0.488577
CIDEB	0.0233659	0.492359
CKAP4	0.0301583	0.473473
CLEC11A	0.0436954	0.444135
CLEC4D	0.0287501	0.477089
CLEC4E	0.00376822	0.603563
CLMN	0.0397077	0.451936
COL7A1	0.0452972	0.441156
COQ7	0.0230556	0.493321
CORO1C	0.0212247	0.49922
CPNE2	0.0306943	0.472131
CRISPLD2	0.0306334	0.472283
CSGALNACT2	0.0217031	0.497641
CSTA	0.0463994	0.439154
CTB-31N19.3	0.0137808	0.528488
CTB-4E7.1	0.0312487	0.470763
CTB-61M7.2	0.0387121	0.453979
CTC-251D13.1	0.0356969	0.460425
CTD-2278I10.4	0.03322	0.466048
CTSD	0.0290564	0.47629
CTSG	0.00376157	0.603654
CUEDC1	0.0354761	0.460914
CYP4F3	0.0278746	0.479408
DAAM2	0.0101178	0.547994
DAG1	0.0488953	0.434751
DEFA1B	0.033579	0.465213
DEFA4	0.0148026	0.523809
DLEU7	0.0260432	0.484452
DNAJC5	0.0465033	0.438967
DNAL1	0.032539	0.467651
EFNA5	0.0471743	0.437768
ELANE	0.0153711	0.521317
EMB	0.029368	0.475485
EPC2	0.00794405	0.562508
ERG	0.0182134	0.509873
ERICH1	0.0375189	0.456482
FAM105A	0.00374756	0.603847
FAM120A	0.0330508	0.466444
FAM204A	0.0143319	0.525931
FAM211A	0.00603808	0.578228
FBXW11	0.0276233	0.480084
FCN1	0.0200718	0.503146
FGR	0.0264769	0.483233
FKBP5	0.0316223	0.469852
GALNT1	0.0118538	0.538138
GAPDH	0.0361487	0.459433
GBE1	0.0200494	0.503224
GDAP1	0.0114463	0.54034
GGT1	0.0241975	0.489829
GLIS2	0.0274158	0.480646
GLTP	0.035016	0.46194
GNB1	0.0270739	0.48158
GNMT	0.044595	0.442452
GNS	0.0392071	0.452958
GPNMB	0.0183174	0.509482
GPR160	0.0114235	0.540465
GRN	0.0393853	0.452593
GTF2H2	0.0353665	0.461157
GTF2I	0.00886644	0.555994
GTF2IP1	0.0173667	0.513122
GYG1	0.0278894	0.479368
H2AFY	0.0164986	0.516589
HADHB	0.0167655	0.515508
HEY1	0.0427644	0.445905
HMGB2	0.000253298	0.717167
HMGCR	0.0158091	0.519448
HMOX1	0.007472	0.566084
HP	0.0240086	0.490398
HSD17B12	0.0308922	0.471641
IFT20	0.0352902	0.461327
IRAK3	0.00764165	0.564778
IRS2	0.0418898	0.447596
KCTD20	0.0222653	0.49582
KIAA0754	0.039714	0.451924
KIAA2013	0.0292466	0.475798
KIR2DP1	0.0468846	0.438284
KRAS	0.0307305	0.472041
KRT23	0.0498001	0.433198
LETM2	0.0377226	0.45605
LINC00671	0.000928919	0.668274
LINC00968	0.0201257	0.502959
LIPA	0.00799161	0.562157
LRRN1	0.03074	0.472018
LSM1	0.0336443	0.465062
LTB4R	0.0317117	0.469635
MADCAM1	0.0458648	0.44012
MAN2A2	0.0392976	0.452773
MAP1LC3A	0.0125798	0.534362
MAP2K1	0.045773	0.440287
MAP4K4	0.045363	0.441036
2018-03-01	0.0301402	0.473518
MEGF9	0.0306749	0.47218
MEMO1	0.0120025	0.537349
METTL9	0.0032203	0.611569
MFN2	0.0162707	0.517523
MMP24-AS1	0.0134153	0.53023
MMP9	0.0222066	0.496008
MPO	0.00447673	0.59454
MYO5A	0.00335584	0.609489
NBPF10	0.0304049	0.472853
NEURL1B	0.00492545	0.589423
NPL	0.0098148	0.549853
NPLOC4	0.0169899	0.514609
NPR3	0.0143146	0.52601
NT5DC3	0.0147058	0.524241
NUMBL	0.000412583	0.699885
OR2A1	0.0242154	0.489776
OSBPL6	0.0467247	0.43857
OSBPL9	0.00152348	0.647025
P2RX1	0.0426607	0.446104
PABPN1L	0.0317323	0.469585
PADI4	0.0498224	0.43316
PAPLN	0.0323423	0.468119
PGLYRP1	0.0402056	0.45093
PLBD1	0.00329045	0.610483
PLOD1	0.00597226	0.578841
PLP2	0.0126329	0.534093
PPARG	0.0336052	0.465152
PPFIA1	0.0149881	0.522987
PPP2R5A	0.00743952	0.566337
PPP4R1L	0.0465688	0.438849
PPP4R2	0.0242163	0.489773
PPT1	0.0106226	0.544994
PRAM1	0.000330579	0.707884
PRDX5	0.0153637	0.521349
PRKACA	0.0260217	0.484513
PSRC1	0.0398932	0.45156
PTPRN2	0.0371998	0.457161
PXK	0.0146968	0.524281
RAB27A	0.0469821	0.43811
RAB31	0.0227941	0.494141
RBMS1P1	0.0151311	0.52236
RBP7	0.00186723	0.637802
RGL3	0.0466246	0.438749
RHOA	0.0137762	0.52851
RN7SKP127	0.0315295	0.470077
RP11-111A22.1	0.0120865	0.536907
RP11-153M7.3	0.0147106	0.524219
RP11-347C18.5	0.0321584	0.468559
RP11-388C12.8	0.0153479	0.521418
RP11-443B7.1	0.0429704	0.445511
RP11-50C13.1	0.01494	0.5232
RP11-530C5.2	0.0452542	0.441235
RP11-536K7.3	0.0215482	0.498149
RP11-571I18.4	0.0295924	0.474909
RP11-61A14.2	0.028405	0.477996
RP11-65L3.4	0.00926757	0.553334
RP11-723O4.2	0.0183397	0.509399
RP11-76E17.3	0.00475418	0.591328
RP11-76E17.4	0.00834861	0.559578
RP11-958N24.2	0.0172488	0.513585
RP13-104F24.1	0.0258727	0.484936
RP13-104F24.3	0.00160164	0.644784
RP4-576H24.4	0.0222817	0.495767
RPH3A	0.0167292	0.515654
RPL21P44	0.0183416	0.509392
RPS6KA3	0.0421886	0.447015
RRP15	0.0396744	0.452004
RTN4	0.0196167	0.504746
S100A12	0.0167106	0.515729
S100A4	0.0184374	0.509034
S100A6	0.0390344	0.453313
S100P	0.00556443	0.582766
SCAMP4	0.0364549	0.458766
SEMA5A	0.0490872	0.43442
SERINC2	0.020917	0.500251
SERINC3	0.033162	0.466184
SERPINB1	0.0194938	0.505183
SETP17	0.0289509	0.476565
SIRPB1	0.017192	0.513808
SLC2A5	0.0467202	0.438578
SLC36A1	0.00658879	0.573309
SLC37A3	0.00502534	0.588336
SLC44A1	0.038899	0.453592
SNX3	0.0255297	0.485917
SPATA6	0.037835	0.455812
SPG21	0.0424696	0.446472
SPOCK1	0.0396133	0.452128
SPP1	0.0229394	0.493684
ST7-AS1	0.0176356	0.512077
SULT1A1	0.0319432	0.469076
SULT1A2	0.0286521	0.477345
TFDP1	0.00806242	0.561638
TIMP1	0.0175312	0.512481
TKT	0.0245103	0.488896
TMC4	0.0203378	0.502225
TMEM170B	0.0437324	0.444065
TMEM241	0.0207057	0.500966
TMX4	0.0396979	0.451956
TPST1	0.0277941	0.479624
TSC22D3	0.0259111	0.484827
TSHZ3	0.00645413	0.574479
UBE2FP1	0.0196477	0.504636
UBE4B	0.0237972	0.491038
UGCG	0.0470735	0.437947
USP3	0.0449936	0.441714
USP48	0.0160522	0.518429
VAV3	0.0319121	0.469151
VCAN	0.0243088	0.489496
XRCC4	0.028528	0.477672
XRCC5	0.0463723	0.439202
ZBED1	0.00829161	0.559984
ZNF185	0.0341654	0.463864
ZNF586	0.0481643	0.436022
